# Supplementary material for: Seasonal and regional structuring of rhizosphere fungal communities in Macadamia integrifolia
Source: Front Microbiol. 2025 Sep 12;16:1634222. doi: 10.3389/fmicb.2025.1634222 (PMC12464054; doi:10.3389/fmicb.2025.1634222)
Supplement: Supplementary file 1 [file Data_Sheet_1.zip › Supplementary Table 2.xlsx]

## Sheet: Table S2
Table S2. The results of the alpha diversity index.
group	Chao1	Goods_coverage	Observed_features	Pielou_e	Shannon	Simpson
DSCN.CR	170.24 ± 35.56	1 ± 0	163.6 ± 34.58	0.55 ± 0.04	4.02 ± 0.27	0.87 ± 0.03
DSCN.NR	146.63 ± 36.7	1 ± 0	142.6 ± 35.13	0.45 ± 0.08	3.19 ± 0.7	0.74 ± 0.11
DSLC.CR	198.09 ± 67.87	1 ± 0	188.4 ± 58.94	0.44 ± 0.11	3.29 ± 0.83	0.74 ± 0.18
DSLC.NR	231.17 ± 52.35	1 ± 0	219.6 ± 56.76	0.43 ± 0.07	3.33 ± 0.59	0.76 ± 0.09
DSYJ.CR	135.26 ± 39.84	1 ± 0	129.8 ± 37.35	0.33 ± 0.09	2.32 ± 0.68	0.57 ± 0.17
DSYJ.NR	269.51 ± 91.09	1 ± 0	262.6 ± 90.17	0.53 ± 0.07	4.21 ± 0.8	0.88 ± 0.06
DSYX.CR	194.35 ± 72.83	1 ± 0	186.8 ± 72.07	0.42 ± 0.11	3.13 ± 1.02	0.7 ± 0.15
DSYX.NR	251.52 ± 14.36	1 ± 0	242.4 ± 17.56	0.52 ± 0.07	4.09 ± 0.63	0.85 ± 0.08
RSCN.CR	253.05 ± 55.63	1 ± 0	244 ± 48.79	0.48 ± 0.1	3.74 ± 0.68	0.82 ± 0.08
RSCN.NR	229.14 ± 118.37	1 ± 0	214.4 ± 110.94	0.49 ± 0.11	3.78 ± 1.07	0.81 ± 0.13
RSLC.CR	298.91 ± 161.53	1 ± 0	283.4 ± 153.6	0.51 ± 0.06	4.03 ± 0.55	0.85 ± 0.03
RSLC.NR	184.6 ± 68.87	1 ± 0	174 ± 62.57	0.51 ± 0.08	3.8 ± 0.88	0.83 ± 0.1
RSYJ.CR	270.66 ± 131.29	1 ± 0	259 ± 132.3	0.43 ± 0.2	3.48 ± 1.88	0.73 ± 0.24
RSYJ.NR	177.68 ± 28.29	1 ± 0	166.8 ± 32.04	0.38 ± 0.09	2.8 ± 0.73	0.68 ± 0.19
RSYX.CR	227.68 ± 154.49	1 ± 0	211.8 ± 142.16	0.36 ± 0.12	2.77 ± 1.13	0.66 ± 0.25
RSYX.NR	186.66 ± 54.31	1 ± 0	178 ± 54.67	0.49 ± 0.15	3.7 ± 1.26	0.78 ± 0.18
