# Supplementary material for: Seasonal and regional structuring of rhizosphere fungal communities in Macadamia integrifolia
Source: Front Microbiol. 2025 Sep 12;16:1634222. doi: 10.3389/fmicb.2025.1634222 (PMC12464054; doi:10.3389/fmicb.2025.1634222)
Supplement: Supplementary file 1 [file Data_Sheet_1.zip › Supplementary Table 1.xlsx]

## Sheet: Table S1
Table S1. Overview of high-throughput sequencing data.
Sample	Raw PE	Combined	Qualified	Nochime	Base(nt)	AvgLen(nt)	Q20%	Q30%	GC%	Effective%
DSCN_CR1	87816	86632	85985	79167	19736382	249	98.92	95.57	53.27	90.15
DSCN_CR2	82836	81610	80689	71097	17822854	251	98.84	95.45	52.71	85.83
DSCN_CR3	76755	74756	72512	70376	17076698	243	97.9	93.92	44.96	91.69
DSCN_CR4	84013	83146	82422	77475	19540621	252	99.05	96.08	54.23	92.22
DSCN_CR5	89003	88410	87419	79551	18949684	238	99.05	96.23	51.92	89.38
DSCN_NR1	81116	79867	78725	71887	18495772	257	98.76	95.26	55.28	88.62
DSCN_NR2	81778	80517	79737	71082	17520715	246	98.82	95.41	54.85	86.92
DSCN_NR3	79706	79391	78398	76826	20220157	263	98.75	95.05	56.53	96.39
DSCN_NR4	81951	81158	80421	75666	18900537	250	99	95.91	56.48	92.33
DSCN_NR5	83586	83573	82299	80524	21114757	262	98.88	95.68	53.28	96.34
DSLC_CR1	83991	82753	81606	76591	18677809	244	98.83	95.61	56.03	91.19
DSLC_CR2	83787	81806	80879	73885	18000131	244	98.88	95.76	55.45	88.18
DSLC_CR3	83907	80961	80244	59757	15025066	251	98.64	94.61	55.32	71.22
DSLC_CR4	89758	89063	88061	82021	20178516	246	98.86	95.34	56.2	91.38
DSLC_CR5	76414	74622	73771	71414	17493925	245	98.94	95.59	56.11	93.46
DSLC_NR1	78480	77204	76397	69289	16764497	242	99.01	96.14	54.24	88.29
DSLC_NR2	84029	82669	81958	77170	18479243	239	99.08	96.32	51	91.84
DSLC_NR3	76876	67580	66298	53701	13769886	256	98.77	95.5	56.64	69.85
DSLC_NR4	82909	77282	76290	72388	18248785	252	98.87	95.64	57.55	87.31
DSLC_NR5	80536	78689	77133	76199	20648563	271	98.24	93.93	55.55	94.61
DSYJ_CR1	81898	80360	79600	68449	16549704	242	99	95.95	54.71	83.58
DSYJ_CR2	84735	82468	81774	79506	16565606	208	99.22	96.83	43.6	93.83
DSYJ_CR3	76122	75006	74306	70054	17297974	247	99.02	95.9	56.9	92.03
DSYJ_CR4	85639	84223	83730	81324	16159672	199	99.46	97.6	43.95	94.96
DSYJ_CR5	85856	84544	84054	80071	17362180	217	99.32	97.03	47.03	93.26
DSYJ_NR1	81758	80774	79050	77391	17230424	223	98.5	95.44	46.79	94.66
DSYJ_NR2	78390	78327	77162	74977	16947972	226	98.84	96.03	48.49	95.65
DSYJ_NR3	79807	78150	75398	71476	17944547	251	97.68	93.37	49.01	89.56
DSYJ_NR4	80374	79014	77986	72896	18709230	257	98.86	95.77	47.48	90.7
DSYJ_NR5	81295	73039	68382	65080	17508631	269	96.08	90	51.31	80.05
DSYX_CR1	82388	82368	81274	77779	18580965	239	98.95	95.96	50.29	94.41
DSYX_CR2	82385	81464	80656	75936	18549769	244	98.99	95.89	54.97	92.17
DSYX_CR3	79459	78836	76098	66068	16615702	251	97.64	93.36	51.28	83.15
DSYX_CR4	76699	76117	75559	72920	15262943	209	99.26	97.14	48.97	95.07
DSYX_CR5	81689	81298	80406	78121	18655936	239	99.13	96.48	50.82	95.63
DSYX_NR1	84313	83535	78150	69198	18511418	268	95.8	89.29	54.27	82.07
DSYX_NR2	78384	67990	67341	61605	14681055	238	98.83	95.75	51.91	78.59
DSYX_NR3	88942	87016	83717	79413	19949350	251	97.43	93.02	51.11	89.29
DSYX_NR4	73973	71972	71094	69315	17571993	254	98.81	95.47	52.34	93.7
DSYX_NR5	73713	73328	72747	69217	15422980	223	98.93	95.86	53.37	93.9
RSCN_CR1	88802	72608	72193	69661	17592573	252.55	98.89	95.63	50	78.45
RSCN_CR2	67967	55874	55717	52821	12434292	235.4	98.99	95.81	48.44	77.72
RSCN_CR3	63650	50416	49808	48040	12194902	253.85	98.37	94.23	48.61	75.48
RSCN_CR4	98011	84200	83799	82456	21664265	262.74	98.74	95.01	55.95	84.13
RSCN_CR5	74345	66254	66039	65307	14636650	224.12	99.16	96.63	49.73	87.84
RSCN_NR1	97908	91871	91492	90531	24610270	271.84	99.26	96.97	55.18	92.47
RSCN_NR2	102730	90168	89906	86965	21722042	249.78	99.42	97.58	51.59	84.65
RSCN_NR3	101884	89771	88763	81574	20701797	253.78	98.61	95.28	52.75	80.07
RSCN_NR4	99888	87106	86827	85692	22516742	262.76	99.34	97.22	54.08	85.79
RSCN_NR5	98466	85879	85712	81681	19614332	240.13	99.45	97.59	50.68	82.95
RSLC_CR1	83020	74271	74108	68328	15666227	229.28	99.31	97.17	49.66	82.3
RSLC_CR2	89142	82651	82175	78940	20205178	255.96	98.8	95.49	53.58	88.56
RSLC_CR3	106031	93612	93186	86439	21223722	245.53	98.84	95.36	51.22	81.52
RSLC_CR4	99259	85929	85648	61846	14444837	233.56	98.66	94.64	50.35	62.31
RSLC_CR5	88932	77017	76711	74807	18054059	241.34	98.91	95.67	53.17	84.12
RSLC_NR1	88800	86547	86224	62585	16026805	256.08	99.11	96.82	56.38	70.48
RSLC_NR2	101696	88776	88502	82444	20323024	246.51	99.39	97.46	52.57	81.07
RSLC_NR3	94333	91801	90994	85086	21768050	255.84	98.72	95.39	54.57	90.2
RSLC_NR4	94578	89207	88098	73300	18915844	258.06	98.33	94.81	54.53	77.5
RSLC_NR5	91053	88845	88653	82143	20803650	253.26	99.39	97.46	56.04	90.21
RSYJ_CR1	84780	73181	71868	68415	17353225	253.65	97.18	90.99	49.74	80.7
RSYJ_CR2	104694	92381	92080	86794	21023660	242.22	98.49	93.8	52.72	82.9
RSYJ_CR3	72560	60109	59801	58512	13409807	229.18	97.62	91.18	45.66	80.64
RSYJ_CR4	93980	90073	88160	85209	22643692	265.74	97.65	92.76	51.45	90.67
RSYJ_CR5	66677	53356	53250	48238	9480335	196.53	99.17	95.98	44.72	72.35
RSYJ_NR1	89785	77172	77049	73657	17236225	234.01	99.49	97.76	48.86	82.04
RSYJ_NR2	101676	86655	86625	84987	16949335	199.43	99.75	98.71	39.06	83.59
RSYJ_NR3	99883	87500	87178	83676	19977406	238.75	99.25	96.78	51.95	83.77
RSYJ_NR4	90441	86363	86061	83449	20555290	246.32	99.27	97.05	49.42	92.27
RSYJ_NR5	100430	87187	87136	72358	15215724	210.28	99.7	98.39	52.84	72.05
RSYX_CR1	80069	67876	67393	65511	17642524	269.31	97.74	91.24	55.27	81.82
RSYX_CR2	101905	88031	87700	83334	19694040	236.33	98.98	95.88	47.87	81.78
RSYX_CR3	90888	87227	86789	81532	20459852	250.94	99.02	96.19	52.87	89.71
RSYX_CR4	90988	77738	77533	75752	17955777	237.03	99.14	96.44	45.67	83.25
RSYX_CR5	99696	87361	86845	85511	22323136	261.06	98.55	94.4	54.58	85.77
RSYX_NR1	98707	91600	91242	88656	23036535	259.84	99.2	96.82	54.61	89.82
RSYX_NR2	93525	87894	87361	83528	21586203	258.43	99.05	96.56	51.75	89.31
RSYX_NR3	101826	92688	92056	86236	22361405	259.3	99	96.34	53.89	84.69
RSYX_NR4	109019	101034	100634	99510	27470114	276.05	99.23	96.87	55.98	91.28
RSYX_NR5	59597	53060	52896	45187	10987228	243.15	99.37	97.4	50.69	75.82
